# Supplementary material for: Staphylococcus epidermidis pan-genome sequence analysis reveals diversity of skin commensal and hospital infection-associated isolates
Source: Genome Biol. 2012 Jul 25;13(7):R64. doi: 10.1186/gb-2012-13-7-r64 (PMC4053731; doi:10.1186/gb-2012-13-7-r64)
Supplement: Additional file 1 — Genome assembly metrics. The Contig N50 indicates that 50% of the bases are in contigs of this size or larger. Average coverage is the average number of reads contributing to a given position in the contig. [file gb-2012-13-7-r64-S1.XLS]

## Sheet: Sepi_asm_2010nov18.xls
Strain	TrivialName	filename	Reads	%Asm	Contigs	Contig N50	Maximum Contig Size	Estimated Genome Size (Mb)	Paired Ends	Scaffolds	Scaffold N50	Average Coverage	Newbler	sff
NIHLM001	Sepi_1a04	Sepi_1a04_rip	161403	97	77	96622	163801	2.613	no	n.d.	n.d.	22.547	2.3 (091027_1459)	F4PE5I101
NIHLM003	Sepi_1c01	Sepi_1c01_rip	179358	96	58	120024	460068	2.59308	no	n.d.	n.d.	21.073	2.3 (091027_1459)	F2STEVE03
NIHLM008	Sepi_2a01	Sepi_2a01_fp_rip	379896	97	36	180423	574007	2.44676	yes	9	1280260	56.012	2.3 (091027_1459)	F470XEQ03,F0X3I5K02
NIHLM015	Sepi_2d12	Sepi_2d12_fp_rip	392198	96	31	188412	460474	2.44261	yes	9	1290392	53.514	2.3 (091027_1459)	F470XEQ04,F03J5UO02
NIHLM018	Sepi_2g06	Sepi_2g06_rip	212525	98	57	100250	195452	2.47579	no	n.d.	n.d.	36.496	2.3 (091027_1459)	F1TH88T04
NIHLM031	Sepi_3a11	Sepi_3a11_rip	120633	97	47	116494	300087	2.52847	no	n.d.	n.d.	20.638	2.3 (091027_1459)	F0X3I5K04
NIHLM020	Sepi_3c09	Sepi_3c09_rip	99166	98	47	111908	476238	2.37098	no	n.d.	n.d.	16.768	2.3 (091027_1459)	F4PE5I102
NIHLM021	Sepi_3c10	Sepi_3c10_rip	122871	97	62	77530	191033	2.49205	no	n.d.	n.d.	15.587	2.3 (091027_1459)	F3GSLM303
NIHLM023	Sepi_3d11	Sepi_3d11_rip	213844	96	38	166800	302392	2.52842	no	n.d.	n.d.	31.731	2.3 (091027_1459)	F0FEXID03
NIHLM037	Sepi_5a02	Sepi_5a02_rip	130346	97	57	108277	305047	2.46609	no	n.d.	n.d.	20.225	2.3 (091027_1459)	F437G4S01
NIHLM039	Sepi_5b11	Sepi_5b11_fp2_rip	640503	94	43	141870	301629	2.51682	yes	9	1276248	60.705	2.3 (091027_1459)	F1TH88T01,F4PE5I103
NIHLM040	Sepi_5c01	Sepi_5c01_rip	158194	98	50	129468	502516	2.55399	no	n.d.	n.d.	19.946	2.3 (091027_1459)	F3GSLM304
NIHLM049	Sepi_6a01	Sepi_6a01_fp_rip	429183	95	43	125653	547912	2.47618	yes	11	1327542	54.504	2.3 (091027_1459)	F5ZRF5K02,F03J5UO04
NIHLM053	Sepi_6b04	Sepi_6b04_rip_gui	133588	96	85	75775	144432	2.54209	no	n.d.	n.d.	18.536	2.3 (091027_1459)	F4PE5I104
NIHLM057	Sepi_6c06	Sepi_6c06_rip	213421	96	54	210416	303978	2.53173	no	n.d.	n.d.	32.145	2.3 (091027_1459)	F0FEXID02
NIHLM061	Sepi_6d05	Sepi_6d05_fp2_rip	297168	94	48	127052	294569	2.58224	yes	11	1355280	28.689	2.3 (091027_1459)	F470XEQ01,F1TH88T03
NIHLM067	Sepi_7a07	Sepi_7a07_rip	243932	98	40	151547	317924	2.39596	no	n.d.	n.d.	42.852	2.3 (091027_1459)	F03J5UO03
NIHLM070	Sepi_7b05	Sepi_7b05_fp_rip	391002	96	50	108860	467800	2.46625	yes	15	317000	44.862	2.3 (091027_1459)	F3GSLM301,FX0ISKJ02
NIHLM087	Sepi_9d05	Sepi_9d05_rip	216210	96	32	231717	514119	2.47929	no	n.d.	n.d.	32.854	2.3 (091027_1459)	F0FEXID04
NIHLM088	Sepi_9d06	Sepi_9d06_rip	235717	98	48	137963	337795	2.49822	no	n.d.	n.d.	36.681	2.3 (091027_1459)	FXPG25L04
NIHLM095	Sepi_9e06	Sepi_9e06_rip	182544	98	30	210651	535746	2.47364	no	n.d.	n.d.	31.838	2.3 (091027_1459)	FXPG25L02
NIH04008	Sepi_LM127	Sepi_LM127_ff_rip	128920	96	120	55960	248427	2.73401	no	n.d.	n.d.	15.689	2.3 (091027_1459)	GJN34V101,GMF4GQK01
NIH05001	Sepi_LM129	Sepi_LM129_ff_rip	183987	97	160	41387	152427	2.61437	no	n.d.	n.d.	23.652	2.3 (091027_1459)	GJN34V102,GMF4GQK02
NIH05005	Sepi_LM134	Sepi_LM134_ff_rip	222459	97	60	112534	288367	2.4891	no	n.d.	n.d.	28.068	2.3 (091027_1459)	GJN34V103,GMF4GQK03
NIH051475			818336		62	82215	430957	2.4	yes	6		76
NIH051668			1230346		65	94672	202652	2.4	yes	10		119
NIH06004			845718		64	88654	332913	2.7	yes	13		72
NIH08001			783945		57	88613	328303	2.5	yes	7		72
NIH04003			1030753		53	95333	442487	2.4	yes	7		105
NIH05003			584638		52	112666	325390	2.3	yes	6		61
