# Supplementary material for: Staphylococcus epidermidis pan-genome sequence analysis reveals diversity of skin commensal and hospital infection-associated isolates
Source: Genome Biol. 2012 Jul 25;13(7):R64. doi: 10.1186/gb-2012-13-7-r64 (PMC4053731; doi:10.1186/gb-2012-13-7-r64)
Supplement: Additional file 2 — Strain metadata. Subject metadata are presented for each strain sequenced in this study. The age column indicates the age of the subject at the time of strain isolation. The subject race/ethnicity is indicated as white, black or hispanic. For nosocomial isolates, a condensed patient history is provided leading up to strain isolation. [file gb-2012-13-7-r64-S2.XLS]

## Sheet: Master
Site	Local name	Strain	SOFT order #	NISC_lib	Subject_ID	LabMatrix	Age	Gender	Race	Location	Isolation Year	History
HV1, alar crease	Sepi_1a04	NIHLM001			HV1	SM.1003	27	M	W	Bethesda, MD	2008	Healthy volunteer
HV1, umbilicus	Sepi_1c01	NIHLM003			HV1
HV2, axilla	Sepi_7a07	NIHLM067			HV2	SM.1004	27	M	W/H	Bethesda, MD	2008	Healthy volunteer
HV2, alar crease	Sepi_7b05	NIHLM070			HV2
HV3, alar crease	Sepi_2a01	NIHLM008			HV3	SM.1005	39	F	B	Bethesda, MD	2008	Healthy volunteer
HV3, manubrium	Sepi_2d12	NIHLM015			HV3
HV3, umbilicus	Sepi_2g06	NIHLM018			HV3
HV4, plantar heel	Sepi_3a11	NIHLM031			HV4	SM.1006	24	M	W	Bethesda, MD	2008	Healthy volunteer
HV4, axilla	Sepi_3c09	NIHLM020			HV4
HV4, axilla	Sepi_3c10	NIHLM021			HV4
HV4, toe web	Sepi_3d11	NIHLM023			HV4
HV6, nare	Sepi_9d05	NIHLM087			HV6	SM.1008	23	F	W	Pennsylvania	2008	Healthy volunteer
HV6, nare	Sepi_9d06	NIHLM088			HV6
HV6, gluteal crease	Sepi_9e06	NIHLM095			HV6
HV9, glabella	Sepi_5a02	NIHLM037			HV9	SM.1013	23	F	W	Bethesda, MD	2008	Healthy volunteer
HV9, retroauricular crease	Sepi_5b11	NIHLM039			HV9
HV9, retroauricular crease	Sepi_5c01	NIHLM040			HV9
HV10, gluteal crease	Sepi_6a01	NIHLM049			HV10	SM.1014	40	M	W	Bethesda, MD	2008	Healthy volunteer
HV10, hypothenar palm	Sepi_6b04	NIHLM053			HV10
HV10, occiput	Sepi_6c06	NIHLM057			HV10
HV10, nare	Sepi_6d05	NIHLM061			HV10
CC, blood	LM127	NIH04008	71280279		Patient 1		62	M	W	Bethesda, MD	2004	Subject had a history of peritoneal mesothelioma and was admitted for exploratory laparotomy with lysis of adhesions, splenectomy, omentectomy, placement of triple lumen catheter and Tenckhoff catheter, and continuous hyperthermic peritoneal perfusion with cisplatin. He developed spiking fevers 5 days postoperatively. Catheter was removed. Blood cultures and catheter tip were positive for S. epid…
CC, blood	LM129	NIH05001	73141329		Patient 2		12	M	H	Bethesda, MD	2005	Subject had IPEX (immune dysregulation polyendocrinopathy enteropathy X-linked) syndrome without FOXP3 mutation and had a history of repeated line infections with multiple organisms. He was transferred from an outside hospital with fever, chills, hypotension, and hypoxia and on multiple antibiotics. During an episode of fevers, blood cultures and catheter tip were positive for S. epidermidis.
CC, blood	LM134	NIH05005	84121310		Patient 3		44	M	H	Bethesda, MD	2005	Subject had severe refractory transfusion-dependent aplastic anemia with recent treatment with alemtuzumab and was admitted for neutropenic fevers. Blood cultures obtained on admission and the catheter tip were positive for S. epidermidis.
CC, Joint	JO58	NIH051475	80302384	bacl	Patient 4		21	F	H	Bethesda, MD	2005	Subject had myelodysplatic syndrome on chronic low-dose corticosteroids with one-month-history of chronic bilateral knee pain. She underwent aspiration of her knee for acute worsening of unilateral knee pain and swelling in prior 24 hours. Fluid cultures from two joint aspirations were positive for S. epidermidis.
CC, Lung	JO61	NIH051668	82071633	bacm	Patient 5		57	M	B	Bethesda, MD	2005	Subject had advanced multidrug resistant HIV/AIDS and CNS non-Hodgkin's lymphoma and was admitted for a swollen painful right knee after a motor vehicle accident. He developed fevers and had positive blood cultures, which grew out S. epidermidis. He experienced respiratory decompensation and had a bronchoscopy with subsequent open lung biopsy. The lung biopsy demonstrated cytomegalovirus pneumoni…
CC, blood	LM123	NIH04003	66171262	bacf	Patient 6		55	M	W	Bethesda, MD	2004	Subject had a longstanding history of undiagnosed low-grade peritoneal adenocarcinoma and was admitted for evaluation for possible continuous hyperthermic peritoneal perfusion and surgical debulking. He developed fever, and blood cultures grew out S. epidermidis. His central line removed and the tip cultured positive for Candida species and S. epidermidis.
CC, blood	LM131	NIH05003	77061353	bacg	Patient 7		64	M	B	Bethesda, MD	2005	Subject had primary refractory T cell prolymphocytic leukemia with febrile neutropeniaon Day 3 post-allogeneic stem cell transplant with EPOCH-F/R conditioning. He developed tenderness and redness at the site of his triple lumen catheter. Blood cultures and the catheter tip were positive for S. epidermidis.
CC, blood	LM139	NIH06004	91131733	baci	Patient 8		39	M	W	Bethesda, MD	2006	Subject had a history of chronic myelogenous leukemia with subsequent peripheral blood stem cell transplant. He was transferred from an outside hospital in the northeastern United States with cachexia, chronic graft-versus-host disease of liver and colon on tacrolimus and corticosteroids, recent E. coli sepsis, fungal sinusitis, and acute renal failure. Subsequent blood cultures were positive for…
CC, blood	LM146	NIH08001	B1182188	back	Patient 9		58	F	W	Bethesda MD	2008	Subject had non-Hodgkin's lymphoma, diffuse follicular cell and was admitted for nonmyeloablative allogeneic stem cell transplant. She developed neutropenic fevers at Day 5 post-transplant. Blood cultures and subsequently removed catheter tip were positive for S. epidermidis.

## Sheet: MLST
Other Name	Strain	Source
Sepi_1a04	NIHLM001	HV1, alar crease
Sepi_1c01	NIHLM003	HV1, umbilicus
Sepi_7a07	NIHLM067	HV2, axilla
Sepi_7b05	NIHLM070	HV2, alar crease
Sepi_2a01	NIHLM008	HV3, alar crease
Sepi_2d12	NIHLM015	HV3, manubrium
Sepi_2g06	NIHLM018	HV3, umbilicus
Sepi_3a11	NIHLM031	HV4, plantar heel
Sepi_3c09	NIHLM020	HV4, axilla
Sepi_3c10	NIHLM021	HV4, axilla
Sepi_3d11	NIHLM023	HV4, toe web
Sepi_9d05	NIHLM087	HV6, nare
Sepi_9d06	NIHLM088	HV6, nare
Sepi_9e06	NIHLM095	HV6, gluteal crease
Sepi_5a02	NIHLM037	HV9, glabella
Sepi_5b11	NIHLM039	HV9, retroauricular crease
Sepi_5c01	NIHLM040	HV9, retroauricular crease
Sepi_6a01	NIHLM049	HV10, gluteal crease
Sepi_6b04	NIHLM053	HV10, hypothenar palm
Sepi_6c06	NIHLM057	HV10, occiput
Sepi_6d05	NIHLM061	HV10, nare
Sepi_LM127	NIH04008	IV catheter
Sepi_LM129	NIH05001	IV catheter
Sepi_LM134	NIH05005	IV catheter

## Sheet: LM
LM #	Date of collection	source	SOFT Order #	age	gender
LM 150	2020-01-15	CSF	D3151757	58	F
LM 151	2006-09-06	CSF	93060765	29	M
LM 152	2010-05-09	CSF	D7090277	24	M
LM 153	2005-12-21	CSF	84210420
LM 154	2004-08-05	CSF	68051770
LM 155	3/31/2011	CSF	E7032326
LM127	yr 2005	Blood	71280279
LM129	yr 2005	Blood	73141329
LM134	yr 2005	Catheter IV tip	84121310
LM122	2004-05-29	Catheter IV tip	65290377	35	M
LM123	2004-06-17	Catheter IV tip	66171262	55	M
LM131	2005-05-06	Catheter IV tip	77061353	64	M
LM136	2006-02-17	Catheter IV tip	86171466	79	F
LM139	2006-07-13	Catheter IV tip	91131733	39	M
LM140	2006-08-11	Catheter IV tip	92120292	45	M
LM146	2008-03-18	Catheter IV tip	B11822188	58	F
JO58	2005-08-30	joint fluid	80302384	21	F
JO61	2005-10-07	biopsy lung	82071633	57	M

## Sheet: Extra Isolates
EXTRAS
CC, catheter	LM122		65290377	bace			35	M			2004-05-29
CC, catheter	LM136		86171466	bach			79	F			2006-02-17
CC, catheter	LM140		92120292	bacj			45	M			2006-08-11
CC, CSF	LM 150		D3151757	not sent			58	F			2020-01-15
CC, CSF	LM 151		93060765	not sent			29	M			2006-09-06
CC, CSF	LM 152		D7090277	not sent			24	M			2010-05-09
CC, CSF	LM 153		84210420	not sent							2005-12-21
CC, CSF	LM 154		68051770	not sent							2004-08-05
CC, CSF	LM 155		E7032326	not sent							2007-03-30
